# Supplementary material for: The Effect of Oxidative Stress and Memantine-Incorporated Reactive Oxygen Species-Sensitive Nanoparticles on the Expression of N-Methyl-d-aspartate Receptor Subunit 1 in Brain Cancer Cells for Alzheimer’s Disease Application
Source: Int J Mol Sci. 2021 Nov 15;22(22):12309. doi: 10.3390/ijms222212309 (PMC8619842; doi:10.3390/ijms222212309)
Supplement: Supplementary file 1 [file ijms-22-12309-s001.zip]

Archive with 1 entries (1 files):
- ijms-1425685-supplementary.pdf
